# Supplementary material for: Exploring age-related differences in the relationship between spatial and temporal contributions to step length asymmetry during split-belt adaptation
Source: Exp Brain Res. 2024 Oct 24;242(12):2815–25. doi: 10.1007/s00221-024-06929-1 (PMC11568997; doi:10.1007/s00221-024-06929-1)
Supplement: Supplementary file 1 — Supplementary file1 (XLSX 10 KB) [file 221_2024_6929_MOESM1_ESM.xlsx]

## Sheet: Sheet1
ID	Slow Belt Speed (m/s)	Fast Belt Speed (m/s)
OA001	0.54	1.08
OA003	0.74	1.48
OA004	0.68	1.35
OA005	0.7	1.4
OA006	0.47	0.85
OA007	0.66	1.33
OA008	0.68	1.73
OA009	0.65	1.3
OA010	0.64	1.27
OA011	0.58	1.15
OA012	0.6	1.2
OA015	0.67	1.33
OA017	0.72	1.43
OA018	0.5	0.8
OA019	0.8	1.6
OA021	0.6	1.2
OA023	0.59	1.18
OA024	0.63	1.26
OA025	0.52	1.04
YA001	0.67	1.35
YA003	0.63	1.25
YA004	0.88	1.75
YA005	0.8	1.6
YA007	0.78	1.55
YA008	0.75	1.5
YA009	0.84	1.68
YA010	0.78	1.55
YA011	0.75	1.5
YA012	0.83	1.65
YA015	0.83	1.65
YA017	0.34	1.68
YA018	0.75	1.5
YA019	0.84	1.68
YA020	0.98	1.95
YA023	0.8	1.6
YA024	0.85	1.7
YA026	0.74	1.48
YA030	0.74	1.47
